# Supplementary material for: New Sustainable Solvent Extraction Pathways for Rare Earth Metals via Oximes Molecules
Source: Molecules. 2023 Nov 7;28(22):7467. doi: 10.3390/molecules28227467 (PMC10673299; doi:10.3390/molecules28227467)
Supplement: Supplementary file 1 [file molecules-28-07467-s001.zip]

Archive with 1 entries (1 files):
- molecules-2694845-supplementary.pdf
